# Supplementary material for: Association of B3GNT3 Expression with Tumour Stage and Lymph Node Metastasis in Colon Adenocarcinoma
Source: Int J Mol Sci. 2026 Jul 14;27(14):6273. doi: 10.3390/ijms27146273 (PMC13409940; doi:10.3390/ijms27146273)
Supplement: Supplementary file 1 [file ijms-27-06273-s001.zip]

Archive with 1 entries (1 files):
- ijms-4357133-supplementary.pdf
